# Supplementary material for: Chronic Pain Management Approaches among Spanish Physiotherapists: Influences, Practices, Barriers, and Challenges
Source: J Pers Med. 2024 Aug 26;14(9):903. doi: 10.3390/jpm14090903 (PMC11433413; doi:10.3390/jpm14090903)
Supplement: Supplementary file 1 [file jpm-14-00903-s001.zip]

Archive with 5 entries (5 files):
- TableS1_Correlations and AFEs_standardized scores.pdf
- TableS2_Análisis bivariado_diferencias ANOVA_ BM y BPS.pdf
- TableS3_Correlations continous independent variables_BM and BPS.pdf
- TableS4_Beta coefficients all variables.pdf
- TableS5_Citas exactas fisioterapeutas_barreras BPS.pdf
